# Supplementary material for: China’s practice to prevent and control COVID-19 in the context of large population movement
Source: Infect Dis Poverty. 2020 Aug 19;9:115. doi: 10.1186/s40249-020-00716-0 (PMC7435224; doi:10.1186/s40249-020-00716-0)
Supplement: Supplementary file 4 — Additional file 4. The original data of daily mortality. [file 40249_2020_716_MOESM4_ESM.xlsx]

## Sheet: mortality
		2020-01-10	2020-01-11	2020-01-12	2020-01-13	2020-01-14	2020-01-15	2020-01-16	2020-01-17	2020-01-18	2020-01-19	2020-01-20	2020-01-21	2020-01-22	2020-01-23	2020-01-24	2020-01-25	2020-01-26	2020-01-27	2020-01-28	2020-01-29	2020-01-30	2020-01-31	2020-02-01	2020-02-02	2020-02-03	2020-02-04	2020-02-05	2020-02-06	2020-02-07	2020-02-08	2020-02-09	2020-02-10	2020-02-11	2020-02-12	2020-02-13	2020-02-14	2020-02-15	2020-02-16	2020-02-17	2020-02-18	2020-02-19	2020-02-20	2020-02-21	2020-02-22	2020-02-23	2020-02-24	2020-02-25	2020-02-26
	mortality in Chinese mailand	33.3333	14.2857	12.5	12.5	12.5	14.2857	11.7647	9.52381	11.1111	10.7143	19.3548	24.3243	37.7778	42.3729	51.8987	53.3333	61.0687	63.8554	56.1702	57.8231	55.4688	51.5936	48.1013	43.1818	40.2081	35.4559	32.8089	29.2279	26.0462	23.4393	21.6758	20.2713	19.0159	18.7826	17.0307	15.8332	15.0217	14.032	12.9542	12.2344	11.9283	10.9073	10.1939	9.64074	9.48547	8.88081	8.36414	7.78683
	mortality in Hubei province	33.3333	14.2857	12.5	12.5	12.5	14.2857	11.7647	9.52381	11.1111	10.7143	19.3548	24.3243	37.7778	43.6364	54.9296	55.3191	63.3333	68.0272	60.9756	64.2857	63.75	60	57.7603	54.2636	51.1111	47.9479	46.4467	43.0662	38.5336	35.151	32.6707	30.4756	28.8104	27.5731	25.444	23.3831	22.1083	20.3479	18.5369	17.3862	16.4079	15.389	14.2342	13.2956	12.9725	11.9671	11.1149	10.2202
	motality in the rest provinces	0	0	0	0	0	0	0	0	0	0	0	0	0	25	25	36.3636	36.3636	31.5789	23.3333	19.0476	14.0625	11.4943	8.13008	5.75916	4.45344	2.87206	2.62172	2.42915	2.40084	2.49799	2.42942	2.31278	2.09692	2.25564	2.12111	1.94805	1.78525	1.72938	1.65653	1.55693	2.6602	1.40073	1.31999	1.24919	1.19857	1.167	1.11944	1.09598
Chinese mailand	confirmed cases	41	41	41	41	41	41	45	62	121	198	291	440	571	830	1287	1975	2744	4515	5974	7711	9692	11791	14380	17205	20438	24324	28018	31161	34546	37198	40171	42638	44653	59804	63851	66492	68500	70548	72436	74185	74576	75465	76288	76936	77150	77658	78064	78497
	death	1	1	1	1	1	2	2	2	3	3	6	9	17	25	41	56	80	106	132	170	213	259	304	361	425	490	563	636	722	811	908	1016	1113	1367	1380	1523	1665	1770	1868	2004	2188	2236	2345	2442	2592	2663	2715	2744
	recovered	2	6	7	7	7	12	15	19	24	25	25	28	28	34	38	49	51	60	103	124	171	243	328	475	632	892	1153	1540	2050	2649	3281	3996	4740	5911	6723	8096	9419	10844	12552	14376	16155	18264	20659	22888	24734	27323	29745	32495
	mortality in Chinese mailand	33.3333	14.2857	12.5	12.5	12.5	14.2857	11.7647	9.52381	11.1111	10.7143	19.3548	24.3243	37.7778	42.3729	51.8987	53.3333	61.0687	63.8554	56.1702	57.8231	55.4688	51.5936	48.1013	43.1818	40.2081	35.4559	32.8089	29.2279	26.0462	23.4393	21.6758	20.2713	19.0159	18.7826	17.0307	15.8332	15.0217	14.032	12.9542	12.2344	11.9283	10.9073	10.1939	9.64074	9.48547	8.88081	8.36414	7.78683
Hubei	confirmed cases	41	41	41	41	41	41	45	62	121	198	270	375	444	549	729	1052	1423	2714	3554	4586	5806	7153	9074	11177	13522	16678	19665	22112	24953	27013	29631	31728	33366	48206	51986	54406	56249	58182	59989	61682	62031	62662	63454	64084	64287	64786	65187	65596
	death	1	1	1	1	1	2	2	2	3	3	6	9	17	24	39	52	76	100	125	162	204	249	294	350	414	479	549	618	699	780	871	974	1068	1310	1318	1457	1596	1696	1789	1921	2029	2144	2250	2346	2495	2563	2615	2641
	recovered	2	6	7	7	7	12	15	19	24	25	25	28	28	31	32	42	44	47	80	90	116	166	215	295	396	520	633	817	1115	1439	1795	2222	2639	3441	3862	4774	5623	6639	7862	9128	10337	11788	13557	15299	16738	18854	20912	23200
	mortality in Hubei province	33.3333	14.2857	12.5	12.5	12.5	14.2857	11.7647	9.52381	11.1111	10.7143	19.3548	24.3243	37.7778	43.6364	54.9296	55.3191	63.3333	68.0272	60.9756	64.2857	63.75	60	57.7603	54.2636	51.1111	47.9479	46.4467	43.0662	38.5336	35.151	32.6707	30.4756	28.8104	27.5731	25.444	23.3831	22.1083	20.3479	18.5369	17.3862	16.4079	15.389	14.2342	13.2956	12.9725	11.9671	11.1149	10.2202
the rest	death	0	0	0	0	0	0	0	0	0	0	0	0	0	1	2	4	4	6	7	8	9	10	10	11	11	11	14	18	23	31	37	42	45	57	62	66	69	74	79	83	159	92	95	96	97	100	100	103
	recovered	0	0	0	0	0	0	0	0	0	0	0	0	0	3	6	7	7	13	23	34	55	77	113	180	236	372	520	723	935	1210	1486	1774	2101	2470	2861	3322	3796	4205	4690	5248	5818	6476	7102	7589	7996	8469	8833	9295
	motality in the rest provinces	0	0	0	0	0	0	0	0	0	0	0	0	0	25	25	36.3636	36.3636	31.5789	23.3333	19.0476	14.0625	11.4943	8.13008	5.75916	4.45344	2.87206	2.62172	2.42915	2.40084	2.49799	2.42942	2.31278	2.09692	2.25564	2.12111	1.94805	1.78525	1.72938	1.65653	1.55693	2.6602	1.40073	1.31999	1.24919	1.19857	1.167	1.11944	1.09598
[truncated: 35 more columns]
