# Supplementary material for: China’s practice to prevent and control COVID-19 in the context of large population movement
Source: Infect Dis Poverty. 2020 Aug 19;9:115. doi: 10.1186/s40249-020-00716-0 (PMC7435224; doi:10.1186/s40249-020-00716-0)
Supplement: Supplementary file 5 — Additional file 5. The original data of population shift levels. [file 40249_2020_716_MOESM5_ESM.xlsx]

## Sheet: population flow shift
Date		2020-01-01	2020-01-02	2020-01-03	2020-01-04	2020-01-05	2020-01-06	2020-01-07	2020-01-08	2020-01-09	2020-01-10	2020-01-11	2020-01-12	2020-01-13	2020-01-14	2020-01-15	2020-01-16	2020-01-17	2020-01-18	2020-01-19	2020-01-20	2020-01-21	2020-01-22	2020-01-23	2020-01-24	2020-01-25	2020-01-26	2020-01-27	2020-01-28	2020-01-29	2020-01-30	2020-01-31	2020-02-01	2020-02-02	2020-02-03	2020-02-04	2020-02-05	2020-02-06	2020-02-07	2020-02-08	2020-02-09	2020-02-10	2020-02-11	2020-02-12	2020-02-13	2020-02-14	2020-02-15	2020-02-16	2020-02-17
Guangdong	in 2020	5.69	6.72	8.79	9.42	8.91	8.58	8.75	9.26	9.79	8.57	8.66	7.91	7.77	7.41	7.27	7.43	7.48	7.78	7.81	7.85	9.47	9	8.45	6.7	4.34	6.83	11.1	12.38	13.51	12.86	11.45	8.1	9.93	7.81	5.13	5.35	7.43	9.56	12.81	14.02	10.51	6.06	5.87	5.59	5.34	5.54	6.37	5.93
Guangdong	in 2019	7.48	6.87	7.03	6.72	6.93	6.57	6.75	7.33	6.93	6.82	6.42	6.67	6.99	7.28	7.86	7.4	7.25	6.93	7.24	7.7	8.1	8.31	8.19	6.79	5.71	8.82	12.54	17.7	26.37	38.24	45.92	47.38	50.61	48.17	42.4	39.48	37.02	27.79	20.41	22.09	34.94	29.15	28.96	26.04	19.36	18.15	20.69	18.19
Zhejiang	in 2020	4.64	5.34	7.61	8.32	7.76	7.66	7.53	8.02	8.45	7.75	8.36	6.93	6.85	6.52	6.61	6.59	6.71	7.23	6.8	6.78	7.73	6.91	6.57	6.2	3.4	3.74	4.64	4.78	4.3	4.04	3.67	2.59	2.73	2.16	1.28	1	0.9	0.81	0.87	0.95	1.07	1.01	1.19	1.61	1.97	2.33	2.6	3.45
Zhejiang	in 2019	6.42	5.37	5.82	5.6	5.51	5.58	5.87	6.69	5.64	5.9	6	6.19	6.15	6.5	7.45	6.63	6.59	6.13	6.17	6.2	6.49	6.34	6.08	6.07	6.16	9.11	10.33	10.74	11.63	15.31	20.09	20.08	21.48	22.52	21.52	20.43	20.35	19.41	14.74	15.83	22.23	20.96	20.8	18.78	15.08	13.37	14.44	13.68
Hubei	in 2020	3.43	4.6	5.91	6.77	6.55	6.86	7.36	8.46	10.47	7.86	8.54	8.93	9.35	9.87	10.77	11.24	12.76	13.38	13.81	14.51	16.04	12.09	8.89	5.14	1.98	1.12	0.82	0.69	0.59	0.53	0.46	0.4	0.52	0.4	0.37	0.38	0.41	0.39	0.39	0.41	0.46	0.37	0.4	0.42	0.4	0.38	0.38	0.36
Hubei	in 2019	4.36	4.04	4.33	4.46	4.97	5.29	5.45	6	6.23	7.05	7.61	8.32	9.47	10.47	11.51	12.13	13.11	13.17	12.47	11.99	12.06	11.11	9.01	7.16	5.43	7.47	8.19	8.29	9.61	10.95	9	7.75	7.43	6.84	6.33	6.5	5.89	4.9	4.05	5.09	5.51	4.78	5.05	5.58	4.04	3.89	4.32	4.75
Wuhan	in 2020	2.85	3.09	4.22	4.45	5.08	4.31	4.25	4.47	4.81	4.6	4.64	4.37	4.83	4.08	4.06	4	4.4	4.23	4.15	4.18	4.24	2.9	1.75	0.88	0.63	0.51	0.42	0.41	0.37	0.35	0.33	0.36	0.39	0.4	0.41	0.37	0.37	0.36	0.34	0.36	0.42	0.34	0.33	0.38	0.4	0.38	0.35	0.35
Wuhan	in 2019	3.77	3.47	4.1	3.4	3.44	3.54	3.88	3.94	3.73	4.15	3.86	4.09	4.47	4.65	4.78	4.64	5.1	4.41	4.55	4.4	4.26	3.9	3.39	2.62	2.6	4.12	5.56	6.73	8.46	11.35	12.67	10.87	9.11	8.11	7.1	7.19	6.89	5.62	4.32	7.58	7.12	6.81	7.12	7.27	5.32	4.29	4.38	5.16
Beijing	in 2020	6.32	6.47	8.91	10.51	13.86	11.51	10.7	11.18	11.48	10.84	10.14	10.02	12.15	8.93	8.52	8.63	7.91	7.3	7.68	7.02	7.08	5.9	4.84	3.72	2.55	5.08	6.34	6.01	5.71	6.11	5.84	5.55	6.07	5.61	3.44	2.88	2.49	2.59	2.89	4.06	4.22	2.59	2.2	2.14	1.75	1.54	2.05	2.63
Beijing	in 2019	7.67	7.8	11.01	8.22	7.9	8.4	8.13	7.94	8.11	10.45	8.34	8.81	9.03	8.49	8.23	8.05	9.72	7.27	6.69	6.55	5.97	5.38	4.81	4.38	4.73	7.83	10.15	12.63	15.77	23.26	26.16	18.65	18.38	14.49	12.36	13.39	13.81	14.49	9.3	11.23	14.62	13.98	13.76	14.8	13.95	10.96	12.05	13.75
Shanghai	in 2020	4.63	4.67	7.05	7.68	9.55	8.27	7.51	7.94	8.27	7.69	7.43	7.03	8.26	6.69	6.48	6.42	6.05	5.73	5.62	5.34	5.23	4.31	3.73	2.87	1.95	3.63	5.22	5.86	5.27	5.11	4.89	4.14	4.97	4.57	3.22	3.36	3.72	3.96	4.87	5.49	4.55	2.69	2.17	2.13	1.92	1.69	1.53	1.81
Shanghai	in 2019	6.22	5.82	7.68	6.07	5.78	6.12	6.24	6.42	6.14	7.39	6.2	6.38	6.51	6.61	6.63	6.15	7.26	5.56	5.21	4.82	4.52	3.85	3.64	3.36	3.97	6.52	7.46	9.45	12.49	17.4	20.38	17.39	16.2	14.83	12.62	11.34	11.33	11.95	8.01	8.78	11.13	9.79	9.62	9.61	9.76	7.8	8.63	9.84
Emigration index
Guangdong	in 2020	9.19	12.74	15.47	17.59	17.64	18.89	20.13	23.48	31.14	21.66	26.21	27.81	29.21	31.94	37.15	44.51	50.85	54.27	56.2	58.36	59.53	41.79	30.71	20.61	9.55	6.61	5.37	4.35	3.79	3.49	2.98	2.54	2.72	2.36	1.75	1.52	1.55	1.58	1.5	1.45	1.56	1.35	1.29	1.33	1.33	1.19	1.15	1.4
	in 2019	11.18	10.82	11.15	11.63	13.23	14.66	15.04	17.5	18.94	22.35	25.41	27.41	30.56	35.06	44.46	50.13	52.34	47.61	43.63	43.07	41.11	33.42	23.61	17.09	10.8	14.22	15.46	13.66	12.37	12.14	11.18	9.53	9.07	8.31	7.7	8.12	7.61	8.03	7.12	6.94	7.7	7.56	8.52	8.72	7.46	7.34	8.3	10.41
Zhejiang	in 2020	7.1	9.66	12.25	13.71	14.07	14.82	15.76	18.54	24.12	16.98	19.11	20.64	22.36	24.92	28.09	28.33	30.23	30.49	29.22	28.07	28.95	21.04	16.25	11.63	5.8	4.61	3.8	2.91	2.26	2.09	1.9	1.57	1.73	1.5	0.98	0.81	0.72	0.62	0.64	0.7	0.72	0.54	0.51	0.58	0.61	0.59	0.63	0.75
	in 2019	8.22	7.58	8.27	8.39	9.01	9.74	10.26	11.48	12.3	14.41	17.05	18.29	21.49	23.88	26.92	28.76	29.86	27.98	24.79	21.98	20.56	17.52	13.22	10.15	7.79	10.1	10.63	10.22	10.05	9.72	8.88	7.46	7.34	7.12	7.04	7.23	6.85	6.88	5.91	5.7	6.57	6.22	7	7.6	6.43	6.11	7.04	8.7
Hubei	in 2020	2.56	3.13	4.26	4.88	4.58	4.67	5.11	5.77	6.32	5.3	5.16	4.69	4.69	4.6	4.86	4.85	5.1	5.42	5.49	6.03	7.21	6.8	6.21	4.59	4.39	5.2	1.98	0.87	0.54	0.4	0.37	0.33	0.48	0.34	0.32	0.31	0.31	0.3	0.31	0.32	0.33	0.32	0.34	0.39	0.49	0.41	0.36	0.36
	in 2019	3.38	3.16	3.32	3.24	3.44	3.49	3.61	3.86	3.61	3.7	3.76	3.89	4.08	4.52	5.04	4.92	5.16	5.2	5.52	5.64	5.98	6.03	5.63	4.93	4.1	6.39	7.77	8.62	10.54	13.04	13.81	14.07	15.04	12.93	12.71	10.89	10.63	8.69	6.78	7.02	10.79	8.85	9.52	8.23	6.53	6	6.63	6.34
Wuhan	in 2020	3.46	3.52	5.52	6.1	5.32	5.6	6.41	7.34	8.14	6.62	7.56	6.22	5.76	5.46	5.91	6	6.44	7.71	7.41	8.31	10.74	11.84	11.14	3.89	1.3	0.66	0.43	0.32	0.26	0.24	0.24	0.24	0.46	0.21	0.23	0.28	0.28	0.27	0.28	0.29	0.27	0.27	0.29	0.31	0.31	0.3	0.29	0.28
	in 2019	5.05	4.06	4	3.72	3.99	4.22	4.43	5.29	4.58	4.57	4.69	4.81	4.86	5.66	7.04	6.49	6.77	7.03	7.11	7.48	8.71	9.6	9.22	7.38	5.54	6.54	5.64	4.7	4.27	3.72	3.5	3.28	3.4	3.37	3.45	3.99	3.56	4.09	3.71	2.98	2.9	3.05	3.9	3.78	3.34	3.07	3.28	4.32
Beijing	in 2020	6.34	6.86	13.68	12.4	10.38	10.09	11.44	12.53	14.12	12.01	15.51	11.91	11.1	10.87	11.94	13.05	14.47	17.43	17.29	19.66	23.85	23.82	23.91	18.64	8.12	5.3	3.67	2.43	1.81	1.61	1.43	1.24	1.37	1.22	1.06	1	0.85	0.94	1.01	0.95	1.03	0.9	0.87	0.89	0.88	0.83	0.81	0.91
	in 2019	11.22	7.71	7.9	7.79	8.29	8.49	9.47	12.13	9.43	9.63	9.73	10.09	10.47	12.13	16.41	14.24	13.8	13.76	15.12	17.31	20.89	21.95	20.11	16.89	8.9	10.24	8.85	8	7.73	8.19	7.55	6.35	6.4	6.02	6.57	9.37	7.17	7.65	7.54	6.66	6.62	7.15	10.2	8.26	6.98	6.92	7.89	10.9
Shanghai	in 2020	5.3	5.75	9.93	9.93	8.76	9.24	9.49	10.14	11.65	10.04	12.08	9.95	9.74	9.94	10.78	11.53	13.48	17.18	17.68	18.71	22.58	21.28	19.63	17.02	7.43	4.18	2.85	1.92	1.43	1.22	1.05	0.94	1	0.93	0.77	0.69	0.63	0.61	0.61	0.63	0.7	0.62	0.63	0.66	0.67	0.65	0.61	0.78
	in 2019	8.68	6.53	6.99	6.68	6.93	7.23	7.82	9.6	7.7	8.19	8.38	9.12	10.01	11.27	14.31	14.23	14.41	14.25	15.13	16.44	18.85	19.36	16.73	15.09	10.14	10.8	9.52	7.65	6.4	5.54	5.28	4.83	4.83	5.01	5.27	6.71	5.34	5.84	5.39	5.34	5.34	5.73	7.81	6.81	6.05	5.82	6.6	8.61
Urban traffic intensity
Wuhan	in 2020	3.46	3.52	5.52	6.1	5.32	5.6	6.41	7.34	8.14	5.22	4.46	4.2	5.17	5.11	4.91	4.92	4.87	4.04	4.32	4.22	3.6	2.88	1.96	1.28	0.89	0.63	0.66	0.67	0.68	0.66	0.69	0.69	0.66	0.69	0.68	0.67	0.6	0.62	0.61	0.62	0.62	0.61	0.6	0.62	0.67	0.6	0.58	0.59
	in 2019	5.05	4.06	4	3.72	3.99	4.22	4.43	5.29	4.58	4.2	4.14	4.13	4.29	4.15	3.49	3.27	3.95	3.81	3.59	3.55	3.09	2.85	2.32	1.99	2.03	2	1.89	1.91	1.99	2.17	2.94	3.32	3.56	3.66	3.64	3.16	3.09	3.98	3.82	4.01	4.05	4.27	3.69	3.54	4.34	4.28	4.38	4.62
Beijing	in 2020	4.7	6.52	6.61	4.86	4.57	6.35	6.49	6.57	6.55	6.64	5	4.72	6.43	6.35	6.37	6.29	6.19	4.49	5.36	5.22	4.66	3.95	3.1	2.4	1.83	1.65	1.48	1.39	1.45	1.34	1.51	1.48	1.35	1.81	1.67	1.56	1.44	1.61	1.38	1.36	2.25	2.09	2.1	2.16	1.86	1.38	1.43	2.5
	in 2019	3.89	3.67	5.28	5.4	5.21	5.31	5.42	3.99	3.74	5.12	5.08	5.06	5.17	4.98	3.64	3.36	4.75	4.57	4.33	4.2	3.52	3.12	2.39	2.08	1.95	2.03	1.93	2	2.09	2.18	3.46	3.72	4.14	4.05	4.22	3.18	3.12	4.84	4.58	4.7	4.8	4.95	3.76	3.6	5.13	5.15	5.42	5.63
Shanghai	in 2020	5.3	5.75	9.93	9.93	8.76	9.24	9.49	10.14	11.65	6.82	5.2	4.97	6.7	6.59	6.56	6.33	6.3	4.6	5.26	5.24	4.71	3.98	3.3	2.48	1.78	1.62	1.6	1.57	1.55	1.48	1.62	1.57	1.5	1.84	1.73	1.7	1.6	1.63	1.51	1.52	2.57	2.25	2.35	2.39	2.44	1.61	1.53	2.79
	in 2019	8.68	6.53	6.99	6.68	6.93	7.23	7.82	9.6	7.7	5.44	5.39	5.39	5.45	5.23	3.88	3.53	4.94	4.75	4.54	4.26	3.65	3.19	2.55	2.15	2.02	2.06	1.84	1.92	2.04	2.13	3.63	4.03	4.42	4.51	4.59	3.51	3.36	5.21	5.09	5.17	5.26	5.4	4.11	3.84	5.62	5.62	5.78	6.05
[truncated: 45 more columns]
