# Supplementary material for: China’s practice to prevent and control COVID-19 in the context of large population movement
Source: Infect Dis Poverty. 2020 Aug 19;9:115. doi: 10.1186/s40249-020-00716-0 (PMC7435224; doi:10.1186/s40249-020-00716-0)
Supplement: Supplementary file 6 — Additional file 6. The original data of daily local new diagnosed and cured cases. [file 40249_2020_716_MOESM6_ESM.xlsx]

## Sheet: Daily local new cases
	dates	2020-01-10	2020-01-11	2020-01-12	2020-01-13	2020-01-14	2020-01-15	2020-01-16	2020-01-17	2020-01-18	2020-01-19	2020-01-20	2020-01-21	2020-01-22	2020-01-23	2020-01-24	2020-01-25	2020-01-26	2020-01-27	2020-01-28	2020-01-29	2020-01-30	2020-01-31	2020-02-01	2020-02-02	2020-02-03	2020-02-04	2020-02-05	2020-02-06	2020-02-07	2020-02-08	2020-02-09	2020-02-10	2020-02-11	2020-02-12	2020-02-13	2020-02-14	2020-02-15	2020-02-16	2020-02-17	2020-02-18	2020-02-19	2020-02-20	2020-02-21	2020-02-22	2020-02-23	2020-02-24	2020-02-25	2020-02-26
China	Daily local new diagnosed cases in Chinese mainland	41	0	0	0	0	0	4	17	59	77	77	149	131	259	444	688	769	1771	1459	1737	1982	2102	2590	2829	3233	3887	3694	3143	3399	2656	2973	2478	2015	15152	5090	2641	2009	2048	1886	1749	394	889	397	648	409	508	406	433
	Daily local new cured cases in Chinese mainland	4	2	1	0	0	5	3	4	5	1	0	3	3	6	3	11	2	9	43	21	47	72	85	147	157	262	261	387	510	600	632	716	744	1171	1081	1373	1323	1425	1701	1824	1779	2109	2393	2230	1846	2589	2422	2750
Hubei	Daily local new diagnosed cases in Hubei	41	0	0	0	0	0	4	17	59	77	72	105	69	105	180	323	371	1291	840	1032	1220	1347	1920	2103	2345	3156	2987	2447	2841	2147	2618	2097	1638	14840	4823	2420	1843	1933	1807	1693	349	631	366	630	398	499	401	409
	Daily local new cured cases in Hubei	4	2	1	0	0	5	3	4	5	1	0	3	0	3	1	10	2	3	33	10	26	50	49	80	101	125	113	184	298	324	356	427	417	802	690	912	849	1016	1223	1266	1209	1451	1767	965	1439	2116	2058	2288
The rest	Daily local new diagnosed cases in the rest provinces	0	0	0	0	0	0	0	0	0	0	5	44	62	154	264	365	398	480	619	705	762	755	670	726	888	731	707	696	558	509	355	381	377	312	267	221	166	115	79	56	45	258	31	18	11	9	5	24
	Daily local new cured cases in the rest provinces	0	0	0	0	0	0	0	0	0	0	0	0	3	3	2	1	0	6	10	11	21	22	36	67	56	137	148	203	212	276	276	289	327	369	391	461	474	409	478	558	570	658	626	1265	409	473	364	462
China	daily local new suspected cases											27	26	257	680	1118	1309	3806	2077	3248	4148	4812	5019	4562	5173	5072	3971	5328	4833	4214	3916	4008	3536	3342	2807	2450	2277	1918	1563	1432	1185	1277	1614	1361	882	620	530	439	508
	imported cases in Chinese mainland
	local cases in Chinese mainland
China	death in all
Hubei	death in all
The rest	death in all
China	diagnosed in all
Hubei	diagnosed in all
The rest	diagnosed in all
[truncated: 35 more columns]
